# Supplementary material for: Dietary Nicotinamide Mononucleotide, a Key NAD+ Intermediate, Alleviates Body Fat Mass and Hypertriglyceridemia by Enhancing Energy Expenditure with Promotion of Fat Oxidation and Hepatic Lipolysis and Suppressing Hepatic Lipogenesis in db/db Mice
Source: Metabolites. 2025 May 18;15(5):333. doi: 10.3390/metabo15050333 (PMC12113554; doi:10.3390/metabo15050333)
Supplement: Supplementary file 1 [file metabolites-15-00333-s001.zip]

Archive with 1 entries (1 files):
- metabolites-3460866-supplementary.pdf
